# Supplementary material for: Analysis of maize PAL pan gene family and expression pattern under lepidopteran insect stress
Source: Front Plant Sci. 2025 Sep 1;16:1651563. doi: 10.3389/fpls.2025.1651563 (PMC12434771; doi:10.3389/fpls.2025.1651563)
Supplement: Supplementary file 1 [file Table1.xlsx]

## Sheet: Supplementary Table S1 
Supplementary Table S1 : URLs and access times for all sites in "Materials and methods"
Serial number	Website	Web link	Query time
1	MaizeGDB database	https://maizegdb.org/	accessed 4 January 2025
2	InterPro database	https://www.ebi.ac.uk/interpro/	accessed 6 January 2025
3	HMMERv3.3.2 Website	https://www.ebi.ac.uk/Tools/hmmer/	accessed 10 January 2025
4	Uniprot	https://www.uniprot.org/	accessed 15 January 2025
5	SMART	http://smart.embl-heidelberg.de	accessed 15 January 2025
6	Phytozome13 database	https://phytozome-next.jgi.doe.gov/	accessed 20 January 2025
7	Evolview	https://www.evolgenius.info/evolview/	accessed 20 January 2025
8	MEME	http://meme-suite.org/	accessed 24 January 2025
9	PlantCARE database	https://bioinformatics.psb.ugent.be/webtools/plantcare/html/	accessed 25 January 2025
10	FastQC	https://github.com/s-andrews/FastQC	accessed 29 January 2025
