# Supplementary material for: Analysis of maize PAL pan gene family and expression pattern under lepidopteran insect stress
Source: Front Plant Sci. 2025 Sep 1;16:1651563. doi: 10.3389/fpls.2025.1651563 (PMC12434771; doi:10.3389/fpls.2025.1651563)
Supplement: Supplementary file 2 [file Table2.xlsx]

## Sheet: Supplementary Table S2
Supplementary Table S2: Candidate Gene Primer List
Serial number	Genes	F	R	Serial Number	Location
1	ZmPAL3	CGGATATGTTGTCGTCGTCCACCT	GGTTCATGGTCAGCACCTTCTTGG	LOC103653804	chr4:148551932-148555766
2	ZmPAL5	CTCACCACAAGTCCACAACTACCA	GTGTCCGTTCTCGCACTCCAT	LOC100281042	chr2:29564492-29567298
3	ZmPAL6	CGTTGATATGCTACGCAATCTTGT	TCAATCACTCACCAGACCTTGCT	LOC100281532	chr4:148685735-148688452
4	ZmPAL7	ACAGCACTGCCACATTAG	CGGACGGAAGTAGAAACTA	LOC100285115	chr4:148638945-148643994
5	ZmPAL10	CAGCACTGTCTGTCTGTCTGTCTC	ACTCCATTGCGGTTGCGACAC	LOC100273579	chr5:190489318-190493473
6	ZmPAL23	CCACTGCCCATCTGCTGAACA	GAAGTTGGTTACAGGGCGTTGC	LOC100381820	chr5:190560749-190563289
7	EF-1α	TGGGCCTACTGGTCTTACTACTGA	ACATACCCACGCTTCAGATCCT	LOC542620	chr6:147471832-147475113
	( Zm00001eb285210)
