# Supplementary material for: Analysis of maize PAL pan gene family and expression pattern under lepidopteran insect stress
Source: Front Plant Sci. 2025 Sep 1;16:1651563. doi: 10.3389/fpls.2025.1651563 (PMC12434771; doi:10.3389/fpls.2025.1651563)
Supplement: Supplementary file 3 [file Table3.xlsx]

## Sheet: Supplementary Table S3
Supplementary Table S3: Data for all family members of ZmPALs.
Fam_N	Ms71	Ki3	CML322	CML277	CML228	CML103	P39	Oh7B	Oh43	Mo18W	CML69	CML333	B97	Tzi8	Tx303	NC358	NC350	Ky21	Ki11	B73	M37W	Il14H	HP301	CML52	CML247	M162W
PAL1	Zm00035ab256620_Ms71;Zm00035ab256630_Ms71;	Zm00029ab257830_Ki3;Zm00029ab257840_Ki3;	Zm00025ab257210_CML322;Zm00025ab257260_CML322;	Zm00024ab251680_CML277;Zm00024ab251700_CML277;	Zm00022ab251540_CML228;Zm00022ab251550_CML228;	Zm00021ab251070_CML103;Zm00021ab251090_CML103;	Zm00040ab264460_P39;Zm00040ab264470_P39;	Zm00038ab252560_Oh7B;Zm00038ab252570_Oh7B;	Zm00039ab253060_Oh43;Zm00039ab253090_Oh43;	Zm00034ab263670_Mo18W;Zm00034ab263690_Mo18W;	Zm00020ab251000_CML69;Zm00020ab251030_CML69;	Zm00026ab250240_CML333;	Zm00018ab257810_B97;Zm00018ab257820_B97;	Zm00042ab258580_Tzi8;	Zm00041ab258100_Tx303;Zm00041ab258150_Tx303;	Zm00037ab250540_NC358;Zm00037ab250560_NC358;	Zm00036ab253620_NC350;Zm00036ab253640_NC350;	Zm00031ab258250_Ky21;Zm00031ab258280_Ky21;	Zm00030ab249590_Ki11;	Zm00001eb247650_B73;	Zm00032ab255910_M37W;Zm00032ab255920_M37W;	Zm00028ab255140_Il14H;Zm00028ab255150_Il14H;	Zm00027ab252490_HP301;	Zm00019ab236880_CML52;Zm00019ab236890_CML52;	Zm00023ab255160_CML247;	Zm00033ab262190_M162W;
PAL2	Zm00035ab079340_Ms71;	Zm00029ab078870_Ki3;	Zm00025ab079260_CML322;	Zm00024ab078560_CML277;	Zm00022ab077850_CML228;	Zm00021ab077640_CML103;	Zm00040ab082270_P39;	Zm00038ab079170_Oh7B;	Zm00039ab077590_Oh43;	Zm00034ab081920_Mo18W;	Zm00020ab078150_CML69;	Zm00026ab077280_CML333;	Zm00018ab079360_B97;	Zm00042ab078400_Tzi8;	Zm00041ab078930_Tx303;	Zm00037ab077550_NC358;	Zm00036ab079590_NC350;	Zm00031ab080130_Ky21;	Zm00030ab076840_Ki11;	Zm00001eb077230_B73;	Zm00032ab079960_M37W;	Zm00028ab078320_Il14H;	Zm00027ab077460_HP301;	Zm00019ab074910_CML52;	Zm00023ab079300_CML247;	Zm00033ab081000_M162W;
PAL3	Zm00035ab190850_Ms71;	Zm00029ab191650_Ki3;	Zm00025ab192330_CML322;	Zm00024ab188280_CML277;	Zm00022ab187250_CML228;	Zm00021ab187450_CML103;	Zm00040ab197670_P39;	Zm00038ab187800_Oh7B;	Zm00039ab188850_Oh43;	Zm00034ab196350_Mo18W;	Zm00020ab187320_CML69;	Zm00026ab186690_CML333;	Zm00018ab192290_B97;	Zm00042ab192710_Tzi8;	Zm00041ab192870_Tx303;	Zm00037ab186540_NC358;	Zm00036ab190620_NC350;	Zm00031ab192300_Ky21;	Zm00030ab185900_Ki11;	Zm00001eb185240_B73;	Zm00032ab191430_M37W;	Zm00028ab190670_Il14H;	Zm00027ab187700_HP301;	Zm00019ab175060_CML52;	Zm00023ab190510_CML247;
PAL4	Zm00035ab052530_Ms71;	Zm00029ab052790_Ki3;	Zm00025ab052890_CML322;	Zm00024ab051870_CML277;	Zm00022ab051850_CML228;	Zm00021ab051660_CML103;	Zm00040ab054310_P39;	Zm00038ab052470_Oh7B;	Zm00039ab051440_Oh43;	Zm00034ab054180_Mo18W;	Zm00020ab051660_CML69;	Zm00026ab051280_CML333;	Zm00018ab053520_B97;	Zm00042ab052430_Tzi8;	Zm00041ab052630_Tx303;	Zm00037ab051300_NC358;	Zm00036ab052830_NC350;	Zm00031ab053100_Ky21;	Zm00030ab051340_Ki11;	Zm00001eb050970_B73;	Zm00032ab053330_M37W;	Zm00028ab051800_Il14H;	Zm00027ab051320_HP301;	Zm00019ab049830_CML52;	Zm00023ab052870_CML247;	Zm00033ab053920_M162W;
PAL5	Zm00035ab079330_Ms71;	Zm00029ab078860_Ki3;	Zm00025ab079250_CML322;	Zm00024ab078550_CML277;	Zm00022ab077830_CML228;	Zm00021ab077630_CML103;	Zm00040ab082260_P39;	Zm00038ab079160_Oh7B;	Zm00039ab077580_Oh43;	Zm00034ab081910_Mo18W;	Zm00020ab078140_CML69;	Zm00026ab077270_CML333;	Zm00018ab079340_B97;	Zm00042ab078380_Tzi8;	Zm00041ab078920_Tx303;	Zm00037ab077540_NC358;	Zm00036ab079580_NC350;	Zm00031ab080100_Ky21;	Zm00030ab076830_Ki11;	Zm00001eb077220_B73;	Zm00032ab079950_M37W;	Zm00028ab078300_Il14H;	Zm00027ab077450_HP301;	Zm00019ab074900_CML52;	Zm00023ab079280_CML247;	Zm00033ab080990_M162W;
PAL6	Zm00035ab190870_Ms71;	Zm00029ab191700_Ki3;	Zm00025ab192360_CML322;	Zm00024ab188300_CML277;	Zm00022ab187280_CML228;	Zm00021ab187500_CML103;	Zm00040ab197690_P39;	Zm00038ab187860_Oh7B;	Zm00039ab188880_Oh43;	Zm00034ab196390_Mo18W;	Zm00020ab187350_CML69;	Zm00026ab186710_CML333;	Zm00018ab192320_B97;	Zm00042ab192740_Tzi8;	Zm00041ab192900_Tx303;	Zm00037ab186570_NC358;	Zm00036ab190650_NC350;	Zm00031ab192330_Ky21;	Zm00030ab185930_Ki11;	Zm00001eb185260_B73;	Zm00032ab191460_M37W;	Zm00028ab190700_Il14H;	Zm00027ab187750_HP301;	Zm00019ab175090_CML52;	Zm00023ab190550_CML247;	Zm00033ab196820_M162W;
PAL7	Zm00035ab190860_Ms71;	Zm00029ab191680_Ki3;	Zm00025ab192340_CML322;	Zm00024ab188290_CML277;	Zm00022ab187260_CML228;	Zm00021ab187480_CML103;	Zm00040ab197680_P39;	Zm00038ab187840_Oh7B;	Zm00039ab188860_Oh43;	Zm00034ab196370_Mo18W;	Zm00020ab187330_CML69;	Zm00026ab186700_CML333;	Zm00018ab192310_B97;	Zm00042ab192720_Tzi8;	Zm00041ab192880_Tx303;	Zm00037ab186550_NC358;	Zm00036ab190630_NC350;	Zm00031ab192310_Ky21;	Zm00030ab185910_Ki11;	Zm00001eb185250_B73;	Zm00032ab191450_M37W;	Zm00028ab190680_Il14H;	Zm00027ab187730_HP301;	Zm00019ab175070_CML52;	Zm00023ab190520_CML247;	Zm00033ab196810_M162W;
PAL8	Zm00035ab367870_Ms71;	Zm00029ab369660_Ki3;	Zm00025ab367920_CML322;	Zm00024ab361970_CML277;	Zm00022ab360450_CML228;	Zm00021ab360870_CML103;	Zm00040ab377640_P39;	Zm00038ab362500_Oh7B;	Zm00039ab362160_Oh43;	Zm00034ab378840_Mo18W;	Zm00020ab359340_CML69;	Zm00026ab357660_CML333;	Zm00018ab371840_B97;	Zm00042ab371040_Tzi8;	Zm00041ab369210_Tx303;	Zm00037ab358570_NC358;	Zm00036ab365410_NC350;	Zm00031ab368770_Ky21;	Zm00030ab356990_Ki11;	Zm00001eb354240_B73;	Zm00032ab370500_M37W;	Zm00028ab363850_Il14H;	Zm00027ab359400_HP301;	Zm00019ab342100_CML52;	Zm00023ab365230_CML247;	Zm00033ab375590_M162W;
PAL9	Zm00035ab277090_Ms71;	Zm00029ab281050_Ki3;	Zm00025ab278950_CML322;	Zm00024ab272680_CML277;	Zm00022ab272760_CML228;	Zm00021ab271970_CML103;	Zm00040ab285080_P39;	Zm00038ab274010_Oh7B;	Zm00039ab272650_Oh43;	Zm00034ab286970_Mo18W;		Zm00026ab270910_CML333;	Zm00018ab280750_B97;	Zm00042ab279550_Tzi8;	Zm00041ab278040_Tx303;	Zm00037ab271920_NC358;	Zm00036ab276200_NC350;	Zm00031ab278700_Ky21;	Zm00030ab268720_Ki11;	Zm00001eb267790_B73;	Zm00032ab278760_M37W;	Zm00028ab274570_Il14H;	Zm00027ab272980_HP301;	Zm00019ab257600_CML52;	Zm00023ab275810_CML247;	Zm00033ab284160_M162W;
PAL10		Zm00029ab257810_Ki3;	Zm00025ab257270_CML322;	Zm00024ab251660_CML277;	Zm00022ab251530_CML228;	Zm00021ab251060_CML103;			Zm00039ab253040_Oh43;	Zm00034ab263660_Mo18W;	Zm00020ab250990_CML69;	Zm00026ab250210_CML333;	Zm00018ab257800_B97;	Zm00042ab258560_Tzi8;	Zm00041ab258090_Tx303;	Zm00037ab250530_NC358;	Zm00036ab253610_NC350;	Zm00031ab258240_Ky21;	Zm00030ab249580_Ki11;	Zm00001eb247630_B73;	Zm00032ab255900_M37W;	Zm00028ab255130_Il14H;	Zm00027ab252480_HP301;	Zm00019ab236900_CML52;	Zm00023ab255150_CML247;	Zm00033ab262150_M162W;
PAL11	Zm00035ab256600_Ms71;	Zm00029ab257800_Ki3;	Zm00025ab257300_CML322;	Zm00024ab251650_CML277;	Zm00022ab251500_CML228;	Zm00021ab251050_CML103;	Zm00040ab264440_P39;		Zm00039ab253030_Oh43;		Zm00020ab250980_CML69;	Zm00026ab250200_CML333;	Zm00018ab257790_B97;		Zm00041ab258070_Tx303;	Zm00037ab250520_NC358;	Zm00036ab253600_NC350;	Zm00031ab258220_Ky21;	Zm00030ab249560_Ki11;		Zm00032ab255890_M37W;	Zm00028ab255120_Il14H;	Zm00027ab252460_HP301;	Zm00019ab236920_CML52;	Zm00023ab255140_CML247;	Zm00033ab262140_M162W;
PAL12	Zm00035ab309030_Ms71;	Zm00029ab311820_Ki3;		Zm00024ab303210_CML277;		Zm00021ab302270_CML103;				Zm00034ab318340_Mo18W;									Zm00030ab298680_Ki11;				Zm00027ab302850_HP301;		Zm00023ab306200_CML247;
PAL13	Zm00035ab236370_Ms71;	Zm00029ab237220_Ki3;	Zm00025ab237770_CML322;		Zm00022ab232300_CML228;	Zm00021ab231860_CML103;		Zm00038ab233330_Oh7B;						Zm00042ab238590_Tzi8;			Zm00036ab234720_NC350;			Zm00001eb228950_B73;
PAL14		Zm00029ab267470_Ki3;			Zm00022ab260390_CML228;	Zm00021ab260000_CML103;	Zm00040ab273220_P39;		Zm00039ab261620_Oh43;			Zm00026ab258780_CML333;
PAL15							Zm00040ab261820_P39;	Zm00038ab249870_Oh7B;				Zm00026ab247540_CML333;	Zm00018ab255010_B97;					Zm00031ab255560_Ky21;	Zm00030ab246770_Ki11;
PAL16			Zm00025ab025730_CML322;	Zm00024ab025140_CML277;					Zm00039ab025070_Oh43;				Zm00018ab025990_B97;		Zm00041ab025610_Tx303;
PAL17		Zm00029ab181400_Ki3;	Zm00025ab181360_CML322;								Zm00020ab176980_CML69;					Zm00037ab176270_NC358;
PAL18														Zm00042ab214400_Tzi8;						Zm00001eb205530_B73;
PAL19										Zm00034ab194080_Mo18W;	Zm00020ab185100_CML69;
PAL20								Zm00038ab252540_Oh7B;		Zm00034ab263650_Mo18W;				Zm00042ab258550_Tzi8;
PAL21	Zm00035ab256610_Ms71;						Zm00040ab264450_P39;	Zm00038ab252550_Oh7B;
PAL22											Zm00020ab271950_CML69;
PAL23																				Zm00001eb247660_B73;
PAL24					Zm00022ab347750_CML228;
PAL25				Zm00024ab249130_CML277;
PAL26												Zm00026ab442760_CML333;
PAL27																										Zm00033ab196790_M162W;
PAL28	Zm00035ab212250_Ms71;
PAL29	Zm00035ab329690_Ms71;
